# Supplementary material for: Ultra-deep targeted sequencing of advanced oral squamous cell carcinoma identifies a mutation-based prognostic gene signature
Source: Oncotarget. 2015 Apr 25;6(20):18066–80. doi: 10.18632/oncotarget.3768 (PMC4621868; doi:10.18632/oncotarget.3768)
Supplement: Supplementary file 2 [file oncotarget-06-18066-s002.xlsx]

## Sheet: Sheet1
Table S2. Targeted regions
Gene	Chr	Amplicon	Amplicon	Amplicon
Symbol	No	Start	Stop	Length
ABL1	chr9	133738289	133738402	114
ABL1	chr9	133747461	133747567	107
ABL1	chr9	133748218	133748317	100
ABL1	chr9	133748364	133748473	110
ABL1	chr9	133750310	133750430	121
AKT1	chr14	105246386	105246527	142
ALK	chr2	29432634	29432733	100
ALK	chr2	29443666	29443765	100
APC	chr5	112173860	112173972	113
APC	chr5	112174583	112174682	100
APC	chr5	112175131	112175276	146
APC	chr5	112175314	112175463	150
APC	chr5	112175561	112175714	154
APC	chr5	112175729	112175840	112
APC	chr5	112175911	112176015	105
ATM	chr11	108117791	108117894	104
ATM	chr11	108119752	108119860	109
ATM	chr11	108123497	108123609	113
ATM	chr11	108137917	108138043	127
ATM	chr11	108155103	108155207	105
ATM	chr11	108170431	108170538	108
ATM	chr11	108172375	108172492	118
ATM	chr11	108173586	108173694	109
ATM	chr11	108180901	108181025	125
ATM	chr11	108200890	108200989	100
ATM	chr11	108204603	108204717	115
ATM	chr11	108205736	108205849	114
ATM	chr11	108206556	108206659	104
ATM	chr11	108218059	108218163	105
ATM	chr11	108225537	108225662	126
ATM	chr11	108236020	108236133	114
ATM	chr11	108236149	108236248	100
BRAF	chr7	140453099	140453250	152
BRAF	chr7	140481374	140481532	159
CDH1	chr16	68835593	68835709	117
CDH1	chr16	68846060	68846173	114
CDH1	chr16	68847242	68847350	109
CDKN2A	chr9	21971112	21971242	131
CSF1R	chr5	149433609	149433716	108
CSF1R	chr5	149452971	149453074	104
CTNNB1	chr3	41266016	41266160	145
EGFR	chr7	55211004	55211157	154
EGFR	chr7	55221774	55221889	116
EGFR	chr7	55232937	55233075	139
EGFR	chr7	55241623	55241738	116
EGFR	chr7	55242392	55242560	169
EGFR	chr7	55248977	55249092	116
EGFR	chr7	55249090	55249209	120
EGFR	chr7	55259411	55259564	154
ERBB2	chr17	37880186	37880307	122
ERBB2	chr17	37880967	37881083	117
ERBB2	chr17	37881276	37881386	111
ERBB2	chr17	37881411	37881520	110
ERBB4	chr2	212288895	212289003	109
ERBB4	chr2	212530043	212530180	138
ERBB4	chr2	212576784	212576893	110
ERBB4	chr2	212578266	212578387	122
ERBB4	chr2	212587112	212587211	100
ERBB4	chr2	212589743	212589861	119
ERBB4	chr2	212652695	212652797	103
ERBB4	chr2	212812080	212812196	117
FBXW7	chr4	153245417	153245521	105
FBXW7	chr4	153247262	153247390	129
FBXW7	chr4	153249337	153249452	116
FBXW7	chr4	153250834	153250946	113
FBXW7	chr4	153258953	153259053	101
FGFR1	chr8	38282134	38282238	105
FGFR1	chr8	38285870	38285974	105
FGFR2	chr10	123257972	123258071	100
FGFR2	chr10	123274713	123274841	129
FGFR2	chr10	123279456	123279565	110
FGFR2	chr10	123279612	123279745	134
FGFR3	chr4	1803531	1803647	117
FGFR3	chr4	1806091	1806227	137
FGFR3	chr4	1807819	1807950	132
FGFR3	chr4	1808263	1808398	136
FGFR3	chr4	1808919	1809029	111
FLT3	chr13	28592583	28592685	103
FLT3	chr13	28602303	28602409	107
FLT3	chr13	28608189	28608312	124
FLT3	chr13	28608310	28608411	102
FLT3	chr13	28610092	28610196	105
GNAS	chr20	57484376	57484495	120
HNF1A	chr12	121431367	121431467	101
HNF1A	chr12	121431990	121432119	130
HRAS	chr11	533798	533933	136
HRAS	chr11	534233	534333	101
IDH1	chr2	209113079	209113181	103
JAK3	chr19	17945654	17945757	104
JAK3	chr19	17947973	17948089	117
KDR	chr4	55946090	55946196	107
KDR	chr4	55946193	55946298	106
KDR	chr4	55953768	55953882	115
KDR	chr4	55955038	55955157	120
KDR	chr4	55960962	55961085	124
KDR	chr4	55962427	55962549	123
KDR	chr4	55972895	55973000	106
KDR	chr4	55979581	55979681	101
KDR	chr4	55980296	55980400	105
KIT	chr4	55561723	55561844	122
KIT	chr4	55592158	55592257	100
KIT	chr4	55593427	55593534	108
KIT	chr4	55593558	55593712	155
KIT	chr4	55594199	55594317	119
KIT	chr4	55595467	55595592	126
KIT	chr4	55597443	55597559	117
KIT	chr4	55599271	55599387	117
KIT	chr4	55602665	55602766	102
KRAS	chr12	25378490	25378613	124
KRAS	chr12	25380238	25380363	126
KRAS	chr12	25398206	25398342	137
MET	chr7	116339598	116339721	124
MET	chr7	116340201	116340301	101
MET	chr7	116411911	116412037	127
MET	chr7	116417406	116417532	127
MET	chr7	116423389	116423499	111
MLH1	chr3	37067186	37067288	103
MPL	chr1	43814942	43815070	129
NOTCH1	chr9	139397695	139397813	119
NOTCH1	chr9	139399312	139399466	155
NPM1	chr5	170837476	170837628	153
NRAS	chr1	115256483	115256582	100
NRAS	chr1	115258691	115258791	101
PDGFRA	chr4	55140963	55141091	129
PDGFRA	chr4	55144086	55144203	118
PDGFRA	chr4	55144499	55144612	114
PDGFRA	chr4	55152004	55152134	131
PIK3CA	chr3	178916816	178916935	120
PIK3CA	chr3	178921473	178921607	135
PIK3CA	chr3	178927906	178928013	108
PIK3CA	chr3	178936032	178936137	106
PIK3CA	chr3	178938802	178938933	132
PIK3CA	chr3	178951975	178952115	141
PIK3CA	chr3	178952114	178952216	103
PTEN	chr10	89624220	89624321	102
PTEN	chr10	89685236	89685387	152
PTEN	chr10	89711859	89711958	100
PTEN	chr10	89717556	89717667	112
PTEN	chr10	89717672	89717803	132
PTEN	chr10	89720663	89720774	112
PTEN	chr10	89720770	89720911	142
PTPN11	chr12	112888121	112888252	132
PTPN11	chr12	112926812	112926922	111
RB1	chr13	48919199	48919324	126
RB1	chr13	48923111	48923228	118
RB1	chr13	48942614	48942753	140
RB1	chr13	48955502	48955630	129
RB1	chr13	49027088	49027213	126
RB1	chr13	49033791	49033925	135
RB1	chr13	49037814	49037957	144
RB1	chr13	49039124	49039244	121
RET	chr10	43609046	43609184	139
RET	chr10	43609916	43610030	115
RET	chr10	43613776	43613879	104
RET	chr10	43615541	43615646	106
RET	chr10	43617380	43617479	100
SMAD4	chr18	48575107	48575215	109
SMAD4	chr18	48581170	48581269	100
SMAD4	chr18	48584489	48584591	103
SMAD4	chr18	48586212	48586342	131
SMAD4	chr18	48591798	48591947	150
SMAD4	chr18	48593373	48593482	110
SMAD4	chr18	48603008	48603137	130
SMAD4	chr18	48604644	48604775	132
SMARCB1	chr22	24133943	24134042	100
SMARCB1	chr22	24143208	24143320	113
SMARCB1	chr22	24145503	24145614	112
SMARCB1	chr22	24176314	24176423	110
SMO	chr7	128845041	128845179	139
SMO	chr7	128845979	128846109	131
SMO	chr7	128846338	128846437	100
SMO	chr7	128850264	128850386	123
SMO	chr7	128851530	128851640	111
SRC	chr20	36031693	36031792	100
STK11	chr19	1206979	1207120	142
STK11	chr19	1220407	1220522	116
STK11	chr19	1221216	1221342	127
STK11	chr19	1223018	1223167	150
TP53	chr17	7573976	7574097	122
TP53	chr17	7577000	7577154	155
TP53	chr17	7577499	7577613	115
TP53	chr17	7578160	7578314	155
TP53	chr17	7578366	7578503	138
TP53	chr17	7578506	7578605	100
TP53	chr17	7579323	7579465	143
TP53	chr17	7579832	7579962	131
VHL	chr3	10183777	10183879	103
VHL	chr3	10188193	10188325	133
VHL	chr3	10191454	10191553	100
