# Supplementary material for: Ultra-deep targeted sequencing of advanced oral squamous cell carcinoma identifies a mutation-based prognostic gene signature
Source: Oncotarget. 2015 Apr 25;6(20):18066–80. doi: 10.18632/oncotarget.3768 (PMC4621868; doi:10.18632/oncotarget.3768)
Supplement: Supplementary file 3 [file oncotarget-06-18066-s003.xlsx]

## Sheet: Sheet1
Table S3. Sequencing coverage
Sample	Year	Random Group	Sex	Age	Sample	Follow-up (m)	Alcohol	Betel	Cigarette	ECS	Mapped Reads	Read Depth	1x Coverage	20x Coverage	100x Coverage
ID	Group				Year		usage	usage	usage	Status
Sample_1	Y_2004	Random 1	M	47	2004	121	N	N	Y	Y	604352	2847	100	99.6	98.1
Sample_2	Y_2004	Random 1	M	59	2005	107	N	N	N	Y	262893	1223	100	99.6	96.4
Sample_3	Y_2004	Random 2	M	71	2007	66	N	N	Y	N	531062	2513	100	99.6	97.3
Sample_4	Y_1996	Random 2	M	46	1998	145	N	N	Y	N	535200	2528	100	99.6	98.3
Sample_5	Y_2004	Random 2	M	55	2008	29	Y	N	Y	N	459484	2157	100	98.7	97.1
Sample_6	Y_1996	Random 2	M	55	2000	14	Y	N	N	Y	278890	1218	100	98.4	95.8
Sample_7	Y_1996	Random 1	M	43	1999	12	N	N	N	N	315749	1463	100	99.6	95.5
Sample_8	Y_2004	Random 1	M	56	2005	109	Y	Y	Y	Y	506532	2333	100	99.6	98.4
Sample_9	Y_2004	Random 1	M	33	2006	98	Y	Y	Y	N	551713	2504	100	99.6	98.7
Sample_10	Y_2004	Random 2	M	43	2007	5	Y	Y	Y	Y	468501	2187	100	99.6	98.4
Sample_11	Y_2004	Random 2	M	48	2008	18	Y	Y	Y	N	380777	1788	99.6	98.7	94.4
Sample_12	Y_2004	Random 1	M	46	2007	16	Y	Y	Y	Y	421304	1950	100	97.6	94.4
Sample_13	Y_2004	Random 2	M	47	2005	22	Y	Y	Y	N	462159	2093	99.9	98.7	94.4
Sample_14	Y_1996	Random 1	M	45	2001	43	N	Y	Y	Y	418650	1919	99.6	98.7	95.5
Sample_15	Y_2004	Random 2	M	40	2006	90	Y	Y	Y	N	455177	2073	100	99.6	98.3
Sample_16	Y_1996	Random 2	M	55	2003	11	Y	Y	Y	Y	431784	1972	100	99.6	97.7
Sample_17	Y_2004	Random 1	M	54	2009	3	Y	Y	Y	Y	357727	1577	100	99.1	95.7
Sample_18	Y_1996	Random 1	M	36	1999	176	N	Y	Y	N	379901	1767	100	99.6	96
Sample_19	Y_2004	Random 2	M	43	2008	15	Y	Y	Y	Y	495559	2183	100	99.6	95.3
Sample_20	Y_2004	Random 2	M	67	2009	20	Y	N	Y	N	309982	1391	100	99.6	97.2
Sample_21	Y_1996	Random 1	M	42	2001	157	N	Y	Y	Y	375568	1658	100	99.6	97.7
Sample_22	Y_2004	Random 2	M	49	2007	11	Y	Y	Y	N	547059	2569	99.9	99.6	99.6
Sample_23	Y_1996	Random 2	M	45	2002	13	Y	Y	Y	Y	527630	2468	100	99.6	99.1
Sample_24	Y_1996	Random 2	M	70	2002	119	N	Y	Y	Y	403023	1936	100	100	97.2
Sample_25	Y_1996	Random 2	M	44	2003	134	N	Y	Y	N	640088	3108	100	100	99.1
Sample_26	Y_1996	Random 1	M	27	2001	6	Y	Y	Y	Y	589728	2821	100	99.5	96.9
Sample_27	Y_2004	Random 2	M	46	2005	13	Y	Y	Y	N	539438	2622	100	100	97.5
Sample_28	Y_2004	Random 1	M	68	2005	110	Y	Y	Y	Y	657748	3217	100	100	97.6
Sample_29	Y_2004	Random 2	M	37	2005	105	N	Y	Y	N	817535	3952	100	100	99.5
Sample_30	Y_1996	Random 1	M	54	2003	125	N	Y	Y	Y	558233	2723	100	100	97.8
Sample_31	Y_1996	Random 2	M	31	2003	128	Y	Y	Y	N	587187	2968	100	100	98.7
Sample_32	Y_2004	Random 1	M	62	2008	36	N	Y	Y	Y	420801	2019	100	100	98.3
Sample_33	Y_1996	Random 1	M	39	1997	74	N	Y	Y	N	398828	1921	100	99.1	95.9
Sample_34	Y_1996	Random 1	M	37	2001	110	Y	Y	Y	Y	339043	1707	100	100	94.7
Sample_35	Y_1996	Random 2	M	45	2001	106	Y	Y	Y	N	697827	3531	100	100	98.8
Sample_36	Y_1996	Random 2	M	48	2003	4	Y	Y	Y	Y	587012	2904	100	100	97.9
Sample_37	Y_2004	Random 2	M	44	2007	16	Y	Y	Y	N	585141	2918	100	100	97.7
Sample_38	Y_2004	Random 2	M	50	2007	38	N	Y	Y	Y	720265	3597	100	100	100
Sample_39	Y_1996	Random 2	M	60	1999	81	N	N	Y	N	856124	4231	100	100	99.1
Sample_40	Y_1996	Random 2	M	66	2002	130	Y	Y	Y	Y	450911	2147	100	100	96.5
Sample_41	Y_1996	Random 1	M	31	2002	111	Y	Y	Y	N	365830	1718	100	99.6	96.6
Sample_42	Y_1996	Random 1	M	43	1999	6	Y	Y	Y	Y	311173	1412	99.5	97.1	91.9
Sample_43	Y_2004	Random 1	M	66	2004	16	Y	Y	Y	N	400574	1874	100	100	98.2
Sample_44	Y_1996	Random 1	M	74	1999	63	N	Y	Y	Y	440445	2062	100	98.6	93.5
Sample_45	Y_1996	Random 2	M	48	2002	112	N	Y	Y	Y	428584	2126	100	99.5	94
Sample_46	Y_1996	Random 1	M	41	2002	112	N	Y	Y	N	426430	1984	100	100	97.5
Sample_47	Y_1996	Random 1	M	52	1999	8	Y	Y	Y	Y	395523	1831	100	100	97.5
Sample_48	Y_2004	Random 1	M	64	2006	5	Y	Y	Y	Y	423084	2015	100	100	95.8
Sample_49	Y_2004	Random 2	M	56	2004	113	N	Y	Y	Y	326811	1555	100	100	97.6
Sample_50	Y_2004	Random 2	M	41	2004	120	N	Y	Y	N	346377	1681	100	100	93.6
Sample_51	Y_2004	Random 1	M	48	2004	15	Y	Y	Y	Y	281980	1373	100	98.5	92.7
Sample_52	Y_1996	Random 1	M	32	2003	86	Y	Y	Y	Y	362920	1733	100	100	93.5
Sample_53	Y_2004	Random 2	M	49	2004	121	Y	Y	Y	N	357943	1704	100	100	97.9
Sample_54	Y_1996	Random 1	M	51	2003	4	Y	Y	Y	Y	315980	1499	100	100	96.3
Sample_55	Y_2004	Random 2	M	58	2006	97	N	Y	Y	Y	566232	2630	100	100	98.4
Sample_56	Y_2004	Random 2	M	51	2005	112	Y	Y	Y	N	462132	2168	100	100	99.1
Sample_57	Y_2004	Random 2	M	49	2008	10	Y	Y	Y	Y	459874	2182	100	99.1	97.9
Sample_58	Y_1996	Random 1	M	44	2001	73	Y	Y	Y	Y	615993	2904	100	100	99.5
Sample_59	Y_1996	Random 1	M	57	1997	6	N	Y	Y	Y	359980	1698	100	99.1	97.5
Sample_60	Y_1996	Random 2	M	35	1999	77	N	Y	Y	Y	375297	1738	100	99.1	96.5
Sample_61	Y_1996	Random 1	M	43	2002	90	Y	Y	Y	N	351046	1649	100	100	97.2
Sample_62	Y_2004	Random 2	M	70	2009	8	Y	Y	Y	Y	366825	1746	100	99.1	96.4
Sample_63	Y_2004	Random 1	M	49	2004	22	Y	Y	Y	Y	512758	2408	100	99.1	97.1
Sample_64	Y_1996	Random 1	M	52	2003	35	Y	Y	Y	Y	485250	2307	100	99.5	97.5
Sample_65	Y_2004	Random 1	M	55	2008	6	Y	Y	Y	Y	541280	2606	99.6	99.6	98
Sample_66	Y_2004	Random 1	M	40	2008	17	Y	Y	Y	N	616505	2975	100	99.6	96.3
Sample_67	Y_2004	Random 1	M	45	2007	85	Y	Y	Y	N	467932	2261	100	98.7	97.6
Sample_68	Y_2004	Random 1	M	42	2004	10	Y	Y	Y	N	554055	2689	100	99.6	97.6
Sample_69	Y_1996	Random 1	M	49	2001	3	N	Y	Y	Y	1090000	5254	100	99.5	99.1
Sample_70	Y_1996	Random 2	M	62	2003	10	Y	Y	Y	N	249986	1250	100	99.1	94.7
Sample_71	Y_1996	Random 2	M	33	2003	6	N	Y	Y	Y	388695	1846	100	100	96.8
Sample_72	Y_2004	Random 1	M	42	2004	10	Y	Y	Y	N	423508	2049	100	100	94.9
Sample_73	Y_2004	Random 2	M	44	2004	106	Y	Y	Y	N	465964	2253	100	100	96.7
Sample_74	Y_1996	Random 2	M	59	2003	3	Y	Y	Y	Y	436979	2124	100	99.3	95.2
Sample_75	Y_1996	Random 1	M	40	1999	38	Y	Y	Y	Y	2000000	9144	100	99.6	99.6
Sample_76	Y_2004	Random 1	M	69	2006	19	N	Y	Y	Y	640519	3079	99.9	95.4	90
Sample_77	Y_1996	Random 2	M	47	2002	68	Y	Y	Y	N	699909	3369	100	99.6	99.1
Sample_78	Y_2004	Random 2	M	42	2006	70	Y	Y	Y	Y	378741	1767	100	100	97.9
Sample_79	Y_1996	Random 2	M	52	2003	60	N	Y	Y	N	349175	1624	100	100	97.6
Sample_80	Y_2004	Random 2	M	29	2007	8	Y	Y	Y	Y	345406	1601	100	98.4	96.2
Sample_81	Y_2004	Random 2	M	52	2007	77	Y	Y	Y	Y	393311	1855	100	100	97.9
Sample_82	Y_2004	Random 2	M	46	2004	58	Y	Y	Y	N	274637	1296	100	99.5	95.6
Sample_83	Y_2004	Random 1	M	64	2006	9	Y	Y	Y	Y	316816	1506	100	99.1	94
Sample_84	Y_2004	Random 2	M	46	2007	85	Y	Y	Y	Y	365309	1774	100	100	97.2
Sample_85	Y_2004	Random 2	M	32	2005	10	Y	Y	Y	Y	660609	2998	100	100	99.1
Sample_86	Y_2004	Random 2	M	42	2008	72	N	Y	Y	Y	482098	2189	100	99.5	98.4
Sample_87	Y_2004	Random 2	M	63	2004	48	Y	Y	Y	N	470596	2124	100	100	99.1
Sample_88	Y_2004	Random 2	M	48	2005	7	Y	Y	Y	Y	533705	2534	100	100	97.7
Sample_89	Y_2004	Random 2	M	50	2008	65	Y	Y	Y	Y	506339	2395	100	100	99.1
Sample_90	Y_2004	Random 1	M	43	2008	66	Y	Y	Y	N	552734	2629	100	100	99.1
Sample_91	Y_1996	Random 1	M	29	2000	14	Y	Y	Y	Y	356369	1644	100	100	99.3
Sample_92	Y_2004	Random 2	M	41	2006	42	Y	Y	Y	N	494640	2301	100	99.3	98.4
Sample_93	Y_2004	Random 1	M	53	2008	64	Y	Y	Y	Y	377127	1807	100	100	95.2
Sample_94	Y_2004	Random 2	M	60	2009	61	Y	Y	Y	Y	289840	1380	100	100	97.2
Sample_95	Y_2004	Random 1	M	40	2007	66	Y	Y	Y	N	800926	3617	100	99.3	97.5
Sample_96	Y_1996	Random 1	M	56	1997	9	Y	Y	Y	Y	248339	1168	100	99.1	95.3
Sample_97	Y_2004	Random 2	M	49	2008	59	Y	Y	Y	Y	624278	2860	100	100	98.1
Sample_98	Y_2004	Random 1	M	47	2009	63	Y	Y	Y	N	988277	4650	100	100	99.1
Sample_99	Y_2004	Random 2	M	55	2004	35	Y	Y	Y	Y	503220	2333	100	99.6	97.5
Sample_100	Y_2004	Random 1	M	53	2009	55	N	Y	Y	N	553070	2503	100	99.1	98.3
Sample_101	Y_1996	Random 1	M	36	1997	9	N	Y	Y	Y	584421	2714	100	100	98.2
Sample_102	Y_2004	Random 2	M	47	2008	32	Y	Y	Y	Y	495793	2344	100	99.1	98.3
Sample_103	Y_2004	Random 1	M	61	2004	27	Y	Y	Y	N	392156	1845	100	100	96.9
Sample_104	Y_2004	Random 1	M	54	2008	14	Y	Y	Y	Y	535777	2443	100	100	98.7
Sample_105	Y_2004	Random 1	M	43	2009	58	Y	Y	Y	Y	472543	2201	100	99.1	98.3
Sample_106	Y_2004	Random 2	M	36	2004	94	Y	Y	Y	N	619235	2973	100	100	100
Sample_107	Y_1996	Random 2	M	68	2001	57	Y	Y	Y	N	355324	1697	100	99.8	93.9
Sample_108	Y_2004	Random 2	M	29	2005	11	Y	Y	Y	Y	533416	2521	100	100	98.1
Sample_109	Y_1996	Random 2	M	64	2003	56	Y	Y	Y	Y	662478	3173	100	100	100
Sample_110	Y_2004	Random 2	M	60	2007	83	N	Y	Y	N	591446	2724	100	99.3	96.6
Sample_111	Y_1996	Random 1	M	37	2003	8	N	Y	Y	Y	428178	2024	100	99.6	98.3
Sample_112	Y_1996	Random 1	M	46	2002	56	Y	Y	Y	Y	596101	2772	100	100	100
Sample_113	Y_2004	Random 2	M	33	2006	55	Y	Y	Y	N	586518	2598	100	99.3	97.5
Sample_114	Y_2004	Random 1	M	35	2008	9	Y	Y	Y	Y	452209	2210	100	100	98.8
Sample_115	Y_1996	Random 2	F	43	2002	8	Y	Y	Y	Y	234876	1111	100	99.5	96
Sample_116	Y_2004	Random 2	M	47	2004	13	N	Y	Y	Y	362869	1679	100	100	98.8
Sample_117	Y_2004	Random 1	M	43	2008	69	Y	Y	Y	Y	328456	1539	100	99.1	95.8
Sample_118	Y_1996	Random 1	M	41	2001	47	Y	Y	Y	N	847822	3958	100	100	99.1
Sample_119	Y_1996	Random 1	M	63	2000	43	Y	Y	Y	Y	390573	1797	100	99.5	97.4
Sample_120	Y_2004	Random 1	M	47	2006	87	Y	Y	Y	Y	670112	3226	100	100	99.1
Sample_121	Y_2004	Random 2	M	48	2006	92	N	Y	Y	Y	737774	3540	100	100	100
Sample_122	Y_1996	Random 2	M	29	2001	64	Y	Y	Y	N	914866	4403	100	100	99.1
Sample_123	Y_1996	Random 2	M	62	1997	46	Y	Y	Y	N	750450	3490	100	100	98
Sample_124	Y_1996	Random 1	M	31	2002	13	Y	Y	Y	Y	420667	2043	100	100	95.7
Sample_125	Y_2004	Random 1	M	39	2007	42	Y	Y	Y	Y	751974	3584	100	100	100
Sample_126	Y_2004	Random 2	M	41	2007	76	Y	Y	Y	N	721645	3434	100	100	99.6
Sample_127	Y_2004	Random 2	M	60	2008	73	Y	Y	Y	N	594899	2699	100	99.3	96.5
Sample_128	Y_2004	Random 2	M	47	2007	66	Y	Y	Y	N	786282	3601	100	99.6	98.7
Sample_129	Y_2004	Random 1	M	44	2009	51	N	Y	Y	Y	641628	2898	100	98.6	94.5
Sample_130	Y_1996	Random 1	M	62	2001	14	N	Y	Y	Y	607046	2772	100	99.2	96.5
Sample_131	Y_2004	Random 1	M	50	2008	66	Y	Y	Y	N	692603	3259	100	99.6	98.1
Sample_132	Y_1996	Random 2	M	44	1999	14	Y	Y	Y	Y	547332	2517	100	99.6	98.3
Sample_133	Y_1996	Random 1	M	45	1999	7	Y	N	Y	Y	538510	2428	100	100	97.2
Sample_134	Y_1996	Random 1	M	54	1996	11	N	N	N	N	459770	2020	100	96.3	91.1
Sample_135	Y_2004	Random 1	M	56	2009	59	N	N	N	N	421278	1988	100	98.7	95.9
Sample_136	Y_2004	Random 1	M	53	2004	7	N	N	Y	Y	549737	2602	99.8	99.6	97.4
Sample_137	Y_1996	Random 1	M	46	1999	33	Y	N	Y	Y	530897	2553	100	99.6	98.5
Sample_138	Y_1996	Random 2	M	48	1998	11	Y	N	Y	Y	692137	3122	100	100	98.1
Sample_139	Y_2004	Random 1	M	71	2009	58	N	N	N	N	406434	1868	100	99.6	96.8
Sample_140	Y_2004	Random 2	F	75	2005	105	N	N	N	N	456815	2125	100	99.1	96.4
Sample_141	Y_1996	Random 2	M	55	2002	5	N	N	Y	Y	447358	2026	100	99.1	96.4
Sample_142	Y_2004	Random 2	M	53	2005	108	N	N	N	N	572797	2618	100	99.6	98.1
Sample_143	Y_1996	Random 1	F	74	2001	5	N	N	N	Y	453941	2071	99.6	99.6	97.2
Sample_144	Y_2004	Random 1	M	52	2009	51	Y	N	Y	Y	995013	4746	100	100	98.7
Sample_145	Y_2004	Random 2	M	49	2005	12	Y	N	Y	Y	400642	1935	100	99.6	96.9
Sample_146	Y_2004	Random 1	M	60	2005	107	Y	N	Y	N	709092	3350	100	99.6	98.9
Sample_147	Y_2004	Random 1	M	56	2007	20	N	N	Y	N	1230000	5820	100	100	98.3
Sample_148	Y_2004	Random 2	M	73	2007	6	N	N	Y	Y	717967	3508	100	99.6	98.7
Sample_149	Y_2004	Random 2	M	67	2007	4	N	N	Y	Y	462321	2200	100	99.6	98.3
Sample_150	Y_2004	Random 1	F	74	2008	64	N	N	N	N	680163	3271	100	100	99.6
Sample_151	Y_2004	Random 2	F	44	2008	63	Y	N	Y	N	490701	2353	100	99.6	96.5
Sample_152	Y_2004	Random 1	M	54	2009	60	Y	N	Y	N	443389	2103	100	99.1	96.9
Sample_153	Y_2004	Random 2	M	73	2009	37	N	N	N	Y	281722	1369	99.6	99.1	93.6
Sample_154	Y_2004	Random 2	M	32	2005	108	N	N	Y	N	439940	2077	100	98.3	95.6
Sample_155	Y_2004	Random 2	M	41	2004	14	Y	Y	Y	Y	357668	1694	99.6	99.6	97.6
Sample_156	Y_2004	Random 2	M	44	2005	31	Y	Y	Y	N	344606	1633	99.6	99.6	97.6
Sample_157	Y_2004	Random 2	M	70	2006	14	Y	Y	Y	Y	516318	2452	100	99.6	98.5
Sample_158	Y_1996	Random 1	M	42	2000	4	Y	Y	Y	N	523854	2382	99.9	99.5	97.9
Sample_159	Y_2004	Random 2	M	52	2008	14	Y	Y	Y	Y	771834	3560	100	98.7	97.1
Sample_160	Y_1996	Random 1	M	45	1996	214	Y	Y	Y	N	673187	3137	100	99.6	98.7
Sample_161	Y_1996	Random 2	M	54	2001	151	Y	Y	Y	Y	681584	3172	100	99.6	99
Sample_162	Y_1996	Random 2	M	49	2001	132	Y	Y	Y	Y	507199	2532	100	99.6	98.3
Sample_163	Y_1996	Random 2	M	38	1998	162	Y	Y	Y	N	389900	1853	100	99.6	97.9
Sample_164	Y_2004	Random 1	M	53	2009	4	Y	Y	Y	Y	520773	2502	100	96.4	91.7
Sample_165	Y_2004	Random 2	M	35	2006	11	Y	Y	Y	N	783349	3747	100	99.6	99.6
Sample_166	Y_1996	Random 2	M	51	1998	14	N	Y	Y	Y	812552	3940	100	99.6	99.6
Sample_167	Y_1996	Random 2	M	70	2001	113	N	N	N	N	503146	2240	100	98.5	92.6
Sample_168	Y_1996	Random 1	M	34	2000	121	Y	Y	Y	Y	543277	2523	100	99.6	96
Sample_169	Y_1996	Random 1	M	52	1999	149	Y	Y	Y	N	438257	2083	100	99.6	97
Sample_170	Y_2004	Random 1	M	51	2008	11	Y	Y	Y	Y	347359	1697	100	99.6	97.1
Sample_171	Y_2004	Random 1	M	57	2006	9	Y	Y	Y	N	316408	1577	99.6	99.6	96.4
Sample_172	Y_2004	Random 2	F	57	2007	17	Y	Y	Y	Y	344003	1785	100	99.6	97.3
Sample_173	Y_1996	Random 2	M	47	2001	52	Y	Y	N	N	390759	1900	100	99.6	97.9
Sample_174	Y_1996	Random 1	M	44	2001	117	Y	Y	Y	Y	425795	2108	100	99.6	97.2
Sample_175	Y_2004	Random 2	M	37	2007	3	Y	Y	Y	Y	637302	3106	100	99.6	99.1
Sample_176	Y_2004	Random 2	M	39	2005	8	Y	Y	Y	N	664891	3386	100	99.6	99.1
Sample_177	Y_1996	Random 2	M	46	2003	15	Y	Y	Y	Y	352766	1576	100	98.9	93.1
Sample_178	Y_1996	Random 2	M	49	2000	164	Y	Y	Y	N	442122	2133	100	99.6	96.3
Sample_179	Y_1996	Random 1	M	68	2001	130	Y	Y	Y	Y	394777	1868	99.6	99.6	97.1
Sample_180	Y_2004	Random 2	M	43	2007	4	Y	Y	Y	Y	549328	2545	100	99.6	99.6
Sample_181	Y_2004	Random 1	M	49	2004	8	Y	Y	Y	N	397233	1881	100	99.6	97.4
Sample_182	Y_1996	Random 1	M	39	1999	15	Y	Y	Y	Y	273559	1336	99.6	99.6	92.9
Sample_183	Y_1996	Random 1	M	56	2000	80	Y	Y	Y	N	461400	2204	100	98.4	93.1
Sample_184	Y_2004	Random 2	M	54	2007	34	Y	Y	Y	Y	286214	1300	100	98	93.8
Sample_185	Y_1996	Random 1	M	42	2003	127	Y	Y	Y	Y	275463	1221	100	94.9	91.7
Sample_186	Y_1996	Random 1	M	52	2001	123	Y	Y	Y	N	290041	1320	100	98.1	92.9
Sample_187	Y_1996	Random 2	M	43	2001	16	N	Y	Y	N	361963	1632	100	100	95.6
Sample_188	Y_1996	Random 1	M	32	2002	19	N	Y	Y	Y	433450	1974	100	99.6	95.4
Sample_189	Y_2004	Random 1	M	50	2004	66	Y	Y	N	N	356451	1639	100	98.7	94.6
Sample_190	Y_1996	Random 1	M	54	2002	141	Y	Y	Y	Y	511423	2335	100	99.6	98.9
Sample_191	Y_1996	Random 1	M	45	2001	158	N	Y	Y	N	521688	2463	99.6	99.6	96.8
Sample_192	Y_1996	Random 1	M	50	2001	130	Y	Y	Y	Y	484060	2282	99.6	99.6	97.7
Sample_193	Y_1996	Random 2	M	43	2000	147	N	Y	Y	N	688354	3225	100	99.6	99.6
Sample_194	Y_2004	Random 1	M	50	2004	28	Y	Y	Y	Y	395507	1880	100	99.6	97.4
Sample_195	Y_1996	Random 1	M	52	2003	11	Y	Y	Y	N	537061	2501	100	99.6	99.6
Sample_196	Y_1996	Random 1	M	33	1998	117	N	Y	Y	Y	770080	3601	100	100	99.1
Sample_197	Y_1996	Random 2	M	60	1999	131	Y	Y	Y	N	562286	2673	100	100	97.8
Sample_198	Y_1996	Random 1	M	64	2003	3	Y	Y	Y	Y	520215	2427	100	99.1	96.6
Sample_199	Y_2004	Random 1	M	36	2007	10	Y	Y	Y	N	474171	2257	100	99.5	97.5
Sample_200	Y_1996	Random 2	M	52	2000	35	N	Y	Y	Y	705961	3291	100	100	97.2
Sample_201	Y_2004	Random 1	M	46	2005	62	Y	Y	Y	N	696435	3319	100	100	98.5
Sample_202	Y_1996	Random 1	M	42	2003	136	Y	Y	Y	Y	651871	3172	100	100	99.4
Sample_203	Y_1996	Random 2	M	44	2001	148	Y	Y	Y	N	626936	2940	100	99.5	96.9
Sample_204	Y_1996	Random 1	M	51	2002	143	Y	Y	Y	Y	484269	2355	100	100	96.8
Sample_205	Y_2004	Random 2	M	43	2004	116	Y	Y	Y	Y	460580	2195	100	100	97.1
Sample_206	Y_2004	Random 1	M	61	2004	121	N	Y	Y	N	442351	2112	100	100	97.2
Sample_207	Y_2004	Random 1	M	53	2009	8	Y	Y	Y	Y	332132	1582	100	97.6	94.9
Sample_208	Y_1996	Random 1	M	58	2001	151	Y	Y	Y	Y	491555	2344	100	100	95.8
Sample_209	Y_2004	Random 2	M	41	2005	109	Y	Y	Y	Y	390178	1846	100	99.6	95.9
Sample_210	Y_1996	Random 1	M	59	2001	98	Y	Y	Y	N	520066	2483	100	100	98
Sample_211	Y_2004	Random 2	M	42	2005	109	Y	Y	Y	Y	341519	1658	100	99.1	94
Sample_212	Y_2004	Random 1	M	47	2004	106	Y	Y	Y	N	396533	1873	100	99.1	96.4
Sample_213	Y_1996	Random 1	M	49	2001	6	Y	Y	Y	Y	418020	1995	100	100	98.5
Sample_214	Y_2004	Random 1	M	47	2004	79	Y	Y	Y	Y	342176	1658	100	100	94
Sample_215	Y_2004	Random 2	M	42	2004	115	Y	Y	Y	N	334609	1576	100	100	95.8
Sample_216	Y_1996	Random 2	M	44	2000	6	Y	Y	Y	Y	390344	1864	100	100	96
Sample_217	Y_2004	Random 2	M	44	2005	103	Y	Y	Y	Y	445009	2107	100	100	96.6
Sample_218	Y_1996	Random 1	M	74	2002	90	Y	Y	Y	N	333321	1597	100	99.6	95.6
Sample_219	Y_1996	Random 2	M	62	2003	101	N	Y	Y	N	384367	1736	100	100	98.4
Sample_220	Y_2004	Random 2	M	47	2006	6	N	Y	Y	Y	350839	1612	100	100	97.3
Sample_221	Y_2004	Random 1	M	47	2006	96	N	Y	Y	Y	247131	1098	100	98	94.7
Sample_222	Y_1996	Random 2	M	43	2003	7	Y	Y	Y	Y	396284	1815	100	100	96.3
Sample_223	Y_2004	Random 2	M	36	2006	91	Y	Y	Y	Y	352906	1627	100	99.5	95.1
Sample_224	Y_2004	Random 1	M	65	2005	82	Y	Y	Y	N	302657	1366	100	99.8	94.9
Sample_225	Y_1996	Random 1	M	30	2003	9	Y	Y	Y	Y	304664	1410	100	100	97.3
Sample_226	Y_1996	Random 1	M	37	2001	152	N	Y	Y	Y	528411	2428	100	99.6	98.1
Sample_227	Y_2004	Random 1	M	35	2009	53	Y	Y	Y	Y	240293	1120	100	99.1	95.6
Sample_228	Y_1996	Random 1	M	48	2000	169	N	Y	Y	N	762344	3548	100	99.6	98.9
Sample_229	Y_2004	Random 1	M	62	2005	9	Y	Y	Y	Y	622326	2928	100	100	98.7
Sample_230	Y_2004	Random 2	M	39	2007	82	Y	Y	Y	N	820573	3731	100	100	100
Sample_231	Y_2004	Random 2	M	66	2006	71	Y	Y	Y	Y	748614	3438	100	100	100
Sample_232	Y_1996	Random 1	M	47	1998	9	N	Y	Y	Y	673065	3122	100	100	97.9
Sample_233	Y_1996	Random 2	M	61	2003	9	Y	Y	Y	Y	232044	1044	100	99.1	96.4
Sample_234	Y_2004	Random 2	M	56	2008	66	Y	Y	Y	Y	343584	1536	100	99.1	96.8
Sample_235	Y_1996	Random 1	M	31	2002	11	Y	Y	Y	Y	288691	1323	100	99.1	94.2
Sample_236	Y_2004	Random 1	M	51	2008	46	Y	Y	Y	N	435087	1954	100	100	98.3
Sample_237	Y_2004	Random 2	M	41	2005	10	Y	Y	Y	Y	487260	2224	100	100	99.1
Sample_238	Y_2004	Random 1	M	35	2008	65	Y	Y	Y	Y	334961	1515	100	99.6	96.4
Sample_239	Y_2004	Random 2	M	67	2005	39	Y	Y	Y	N	308749	1387	100	100	99.1
Sample_240	Y_2004	Random 2	M	43	2004	12	Y	Y	Y	Y	744078	3371	100	100	99.1
Sample_241	Y_1996	Random 1	M	34	2001	10	Y	Y	Y	Y	631058	2954	100	100	100
Sample_242	Y_2004	Random 2	M	48	2009	54	Y	Y	Y	Y	647949	3070	100	99.1	96
Sample_243	Y_2004	Random 1	M	50	2009	51	Y	Y	Y	Y	864341	3987	100	100	99.1
Sample_244	Y_2004	Random 2	M	47	2009	55	Y	Y	Y	Y	703265	3283	100	99.6	98.2
Sample_245	Y_1996	Random 1	M	64	2000	25	Y	Y	Y	Y	815655	3755	100	99.6	98.7
Sample_246	Y_2004	Random 2	M	43	2007	76	Y	Y	Y	N	1670000	7989	100	100	99.6
Sample_247	Y_1996	Random 1	M	37	2003	7	Y	Y	Y	Y	289882	1381	100	100	98.3
Sample_248	Y_1996	Random 2	F	42	2000	164	N	N	Y	N	639978	3036	100	99.6	97.6
Sample_249	Y_1996	Random 1	M	42	2000	169	N	Y	Y	Y	513361	2430	100	98.7	94.1
Sample_250	Y_2004	Random 1	M	44	2007	79	N	Y	Y	N	592657	2820	100	99.6	98
Sample_251	Y_2004	Random 1	M	46	2006	8	N	Y	Y	Y	529115	2490	99.6	99	95.5
Sample_252	Y_2004	Random 1	M	55	2008	6	Y	Y	Y	N	568628	2648	100	98.4	95.5
Sample_253	Y_1996	Random 1	M	29	2003	128	Y	Y	Y	Y	489385	2356	99.6	98.7	95.5
Sample_254	Y_1996	Random 2	M	45	1999	20	N	Y	Y	N	524818	2461	100	99.6	97.6
Sample_255	Y_1996	Random 2	M	49	1999	156	Y	Y	Y	Y	525408	2457	100	99.6	98
Sample_256	Y_1996	Random 1	M	49	2001	33	Y	Y	Y	N	576089	2590	100	98.5	93.7
Sample_257	Y_1996	Random 2	M	42	1998	160	N	Y	Y	N	691468	3000	100	98.4	91.2
Sample_258	Y_1996	Random 1	M	51	2003	9	Y	Y	Y	Y	413129	1947	100	100	97.5
Sample_259	Y_1996	Random 2	M	43	2001	49	Y	Y	Y	Y	257794	1187	100	99.1	94.6
Sample_260	Y_2004	Random 2	M	49	2005	109	Y	Y	Y	N	1540000	6792	100	98.3	95.8
Sample_261	Y_2004	Random 1	M	64	2008	45	Y	Y	Y	Y	1460000	6849	100	100	100
Sample_262	Y_1996	Random 1	M	57	2001	150	Y	Y	Y	Y	501654	2288	100	99.6	98.6
Sample_263	Y_1996	Random 1	M	44	2001	142	Y	Y	Y	Y	512554	2405	100	99.6	98.4
Sample_264	Y_1996	Random 1	M	43	1998	10	Y	Y	Y	N	488828	2229	100	99.6	97.2
Sample_265	Y_1996	Random 1	M	64	2001	7	N	Y	Y	Y	751175	3460	100	99.6	99.6
Sample_266	Y_1996	Random 1	M	40	1998	168	N	Y	Y	N	445226	2048	99.8	99.6	98.4
Sample_267	Y_2004	Random 2	M	50	2009	6	Y	Y	Y	Y	543071	2521	100	99.6	98
Sample_268	Y_1996	Random 1	M	42	1998	164	N	Y	Y	N	339347	1557	100	99.6	97.9
Sample_269	Y_2004	Random 1	M	52	2008	70	Y	Y	Y	N	452958	2132	100	99.1	96.8
Sample_270	Y_1996	Random 2	M	53	2002	7	Y	Y	Y	Y	448305	2103	100	99.6	97.4
Sample_271	Y_2004	Random 1	M	39	2006	95	Y	Y	Y	Y	607689	2823	100	100	99.2
Sample_272	Y_1996	Random 1	M	40	1999	179	Y	Y	Y	Y	360203	1619	100	99.6	96.6
Sample_273	Y_2004	Random 1	M	49	2006	13	Y	Y	Y	Y	515340	2398	100	99.6	98.3
Sample_274	Y_2004	Random 2	M	51	2007	78	Y	Y	Y	N	551869	2594	100	99.6	97.9
Sample_275	Y_2004	Random 2	F	40	2008	64	N	N	N	N	311069	1493	100	99.1	96.4
Sample_276	Y_2004	Random 2	M	48	2007	87	N	N	Y	N	385338	1826	99.6	99.6	97.5
Sample_277	Y_2004	Random 2	M	52	2009	10	Y	N	N	Y	302219	1451	100	99.1	96.4
Sample_278	Y_1996	Random 2	M	40	1999	10	N	N	Y	Y	284222	1343	99.5	98.3	96.7
Sample_279	Y_2004	Random 2	F	83	2005	22	N	N	N	Y	406980	1932	100	98.1	92.8
Sample_280	Y_1996	Random 2	F	57	1998	12	N	N	N	Y	344980	1603	100	99.5	95.5
Sample_281	Y_2004	Random 1	M	43	2008	69	N	N	N	N	406365	1929	100	97.9	96.4
Sample_282	Y_2004	Random 2	M	47	2005	14	Y	Y	Y	Y	581231	2631	99.6	99.6	98.4
Sample_283	Y_2004	Random 2	M	41	2007	84	Y	Y	Y	N	554788	2483	100	98.7	95.6
Sample_284	Y_2004	Random 2	M	57	2008	10	Y	Y	Y	Y	510844	2232	99.6	98.7	94
Sample_285	Y_1996	Random 1	M	48	2003	4	Y	Y	Y	N	592613	2600	100	99.2	97.6
Sample_286	Y_2004	Random 1	M	59	2008	13	Y	Y	Y	Y	690584	3097	100	98.7	95.7
Sample_287	Y_2004	Random 2	M	72	2005	34	Y	Y	Y	N	643078	2916	100	99.6	98
Sample_288	Y_1996	Random 1	M	34	1998	142	N	Y	Y	Y	600079	2638	100	98.9	96.3
Sample_289	Y_2004	Random 2	M	31	2007	84	Y	Y	Y	N	557024	2510	100	99.6	98
Sample_290	Y_2004	Random 1	M	65	2004	39	Y	N	Y	Y	542547	2535	100	99.6	97.2
Sample_291	Y_1996	Random 1	M	70	1999	13	Y	N	Y	Y	465359	2192	100	99.6	95.4
Sample_292	Y_1996	Random 2	M	65	1999	15	N	N	Y	N	561474	2572	100	100	97.5
Sample_293	Y_1996	Random 2	F	47	2001	151	N	N	N	N	302620	1403	100	99.1	93.8
Sample_294	Y_2004	Random 2	M	58	2004	112	Y	N	Y	Y	412703	1902	100	99.6	97.6
Sample_295	Y_2004	Random 2	F	71	2008	68	N	N	N	Y	379222	1789	100	99.6	95.3
Sample_296	Y_1996	Random 1	F	62	1998	0	N	N	Y	Y	516367	2349	100	99.6	97
Sample_297	Y_2004	Random 1	M	51	2006	23	N	N	Y	N	491891	2319	100	99.6	98.4
Sample_298	Y_2004	Random 1	F	40	2007	84	Y	N	Y	Y	527053	2499	100	99.6	98.4
Sample_299	Y_1996	Random 2	F	58	2000	52	N	N	Y	Y	399098	1866	100	99.6	95.5
Sample_300	Y_1996	Random 2	M	46	2002	47	Y	N	Y	Y	415064	1964	100	98.7	95.5
Sample_301	Y_1996	Random 2	M	61	2003	8	Y	N	N	Y	458217	2164	100	99.6	97.2
Sample_302	Y_2004	Random 2	F	68	2004	24	N	N	N	Y	424881	2019	100	99.6	97.5
Sample_303	Y_2004	Random 2	M	73	2005	15	Y	N	Y	Y	481257	2280	100	99.6	98
Sample_304	Y_1996	Random 1	M	57	2000	8	N	Y	Y	N	555123	2501	100	99.6	98
Sample_305	Y_1996	Random 2	M	45	2002	2	Y	Y	Y	Y	544159	2566	100	99.6	98.2
Sample_306	Y_1996	Random 1	M	39	1998	8	Y	Y	Y	N	671290	3107	100	99.6	99.1
Sample_307	Y_1996	Random 2	M	34	2002	17	Y	Y	Y	Y	663638	3027	99.8	99.6	99.1
Sample_308	Y_1996	Random 1	M	67	2003	18	Y	Y	Y	N	654636	3046	100	99.6	99.6
Sample_309	Y_1996	Random 1	M	55	2002	118	Y	Y	N	N	648711	3044	100	99.6	98.7
Sample_310	Y_1996	Random 2	M	62	1998	9	Y	Y	Y	N	627648	2806	99.6	99.6	98.7
Sample_311	Y_2004	Random 2	M	38	2007	19	Y	Y	Y	Y	705056	3321	100	99.6	98.3
Sample_312	Y_2004	Random 1	F	59	2007	22	N	N	N	N	1510000	7051	100	99.6	99.1
Sample_313	Y_2004	Random 2	M	45	2010	49	Y	Y	Y	Y	554230	2260	100	100	100
Sample_314	Y_2004	Random 2	M	51	2010	50	Y	Y	Y	N	380609	1573	100	100	100
Sample_315	Y_2004	Random 2	F	51	2010	50	N	N	N	N	615216	2518	100	100	100
Sample_316	Y_2004	Random 1	M	49	2011	19	Y	Y	Y	N	406323	1661	100	99.4	95.1
Sample_317	Y_2004	Random 2	M	54	2011	30	Y	N	Y	N	518471	2257	100	100	100
Sample_318	Y_2004	Random 2	M	45	2010	41	Y	N	Y	Y	488619	2072	100	100	100
Sample_319	Y_2004	Random 1	M	52	2010	40	Y	Y	N	Y	548341	2331	100	100	100
Sample_320	Y_2004	Random 1	F	72	2010	42	N	N	N	N	613506	2653	100	100	100
Sample_321	Y_2004	Random 1	M	89	2011	4	N	N	Y	Y	491698	2088	100	100	100
Sample_322	Y_2004	Random 2	M	58	2010	43	Y	Y	Y	N	494665	2082	100	100	100
Sample_323	Y_2004	Random 1	M	41	2011	29	N	Y	Y	N	572811	2501	100	100	100
Sample_324	Y_2004	Random 1	M	37	2010	38	Y	Y	Y	N	606595	2526	100	100	100
Sample_325	Y_2004	Random 2	M	49	2010	3	N	N	N	Y	400361	1951	100	98.6	93.8
Sample_326	Y_2004	Random 1	M	55	2011	38	Y	Y	Y	Y	338857	1653	100	100	96.4
Sample_327	Y_2004	Random 1	M	62	2011	7	Y	Y	Y	Y	818095	3481	100	100	100
Sample_328	Y_2004	Random 2	M	37	2011	27	Y	Y	Y	Y	418985	1800	100	100	100
Sample_329	Y_2004	Random 2	M	49	2011	37	Y	Y	Y	Y	494186	2366	100	100	100
Sample_330	Y_2004	Random 2	M	66	2011	10	Y	Y	Y	Y	464903	2226	100	100	98.3
Sample_331	Y_2004	Random 1	M	48	2011	32	N	Y	Y	N	364348	1775	100	100	93.6
Sample_332	Y_2004	Random 2	M	51	2010	50	Y	Y	Y	Y	301719	1256	100	100	99.6
Sample_333	Y_2004	Random 1	M	52	2011	35	Y	Y	Y	N	578823	2436	100	100	100
Sample_334	Y_2004	Random 2	M	51	2011	36	Y	N	Y	N	358240	1480	100	100	99.4
Sample_335	Y_2004	Random 1	M	35	2011	17	N	N	N	Y	607323	2458	100	100	100
Sample_336	Y_2004	Random 1	M	36	2011	37	Y	Y	Y	Y	473545	2005	100	100	100
Sample_337	Y_2004	Random 2	M	65	2011	32	Y	Y	Y	Y	770280	3386	100	100	100
Sample_338	Y_2004	Random 2	M	35	2010	44	Y	Y	Y	N	607058	2580	100	100	100
Sample_339	Y_2004	Random 1	M	40	2011	32	Y	Y	Y	N	375157	1518	100	100	95.2
Sample_340	Y_2004	Random 1	M	56	2010	9	Y	Y	Y	Y	601290	2654	100	100	100
Sample_341	Y_2004	Random 2	M	63	2010	40	Y	Y	Y	N	637195	2815	100	100	100
Sample_342	Y_2004	Random 1	M	45	2010	13	Y	Y	Y	N	369238	1603	100	100	99.1
Sample_343	Y_2004	Random 2	F	71	2011	29	N	Y	N	N	636678	2756	100	100	100
Sample_344	Y_2004	Random 2	M	42	2010	40	Y	Y	N	Y	388867	1639	100	100	100
Sample_345	Y_2004	Random 2	M	40	2011	26	Y	Y	Y	N	426792	1723	100	100	100
