# Supplementary material for: Ultra-deep targeted sequencing of advanced oral squamous cell carcinoma identifies a mutation-based prognostic gene signature
Source: Oncotarget. 2015 Apr 25;6(20):18066–80. doi: 10.18632/oncotarget.3768 (PMC4621868; doi:10.18632/oncotarget.3768)
Supplement: Supplementary file 4 [file oncotarget-06-18066-s004.xlsx]

## Sheet: Sheet1
Table S4. Validation of PGM data with orthogonal sequencing technology
Sample	Gene Symbol	CDS	Amino acid Alteration	Ref	Var	Total Reads	Reference Count	Variant Count	Variant Frequency	Validation Method	Validation Result	Variant
ID		Alteration		Seq	Seq							Confirmed
Sample_304	AKT1	c.C149T	p.A50V	G	A	1574	1519	55	0.04	pyro*	0	N
Sample_284	APC	c.G3871A	p.E1291K	G	A	1158	1098	59	0.05	pyro	0	N
Sample_266	APC	c.G3859A	p.A1287T	G	A	521	505	16	0.03	pyro	0.06	Y
Sample_307	APC	c.G3871A	p.E1291K	G	A	1908	1835	73	0.04	pyro	0	N
Sample_75	APC	c.C3826T	p.Q1276X	C	T	5018	4814	203	0.04	pyro	0.04	Y
Sample_158	BRAF	c.G1340A	p.S447N	C	T	1123	1089	34	0.03	pyro	0	N
Sample_17	BRAF	c.C1337T	p.S446L	G	A	1124	1065	59	0.05	pyro	0.11	N
Sample_181	BRAF	c.G1391A	p.G464E	C	T	983	952	31	0.03	pyro	0	N
Sample_42	BRAF	c.G1391A	p.G464E	C	T	178	169	9	0.05	pyro	0	N
Sample_225	BRAF	c.G1786C	p.G596R	C	G	849	732	111	0.13	pyro	0.13	Y
Sample_169	CDKN2A	c.G181T	p.E61X	C	A	2164	1124	1030	0.48	pyro	0.68	Y
Sample_185	CDKN2A	c.C172T	p.R58X	G	A	1500	836	658	0.44	pyro	0.42	Y
Sample_64	CDKN2A	c.C172T	p.R58X	G	A	2564	824	1739	0.68	pyro	0.57	Y
Sample_114	CDKN2A	c.G181T	p.E61X	C	A	2246	1342	899	0.4	pyro	0.74	Y
Sample_160	CTNNB1	c.C86T	p.S29F	C	T	2431	2323	108	0.04	pyro	0	N
Sample_21	ERBB2	c.G2638A	p.D880N	G	A	1123	546	577	0.51	pyro	0.36	Y
Sample_135	ERBB4	c.G1850A	p.C617Y	C	T	1244	1206	38	0.03	pyro	0.05	Y
Sample_248	FBXW7	c.G1082A	p.R361Q	C	T	6042	5462	579	0.1	pyro	0.16	Y
Sample_10	HRAS	c.G38A	p.G13D	C	T	1717	914	802	0.47	pyro	0.5	Y
Sample_285	HRAS	c.G37T	p.G13C	C	A	2227	1146	1061	0.48	pyro	0.34	Y
Sample_267	HRAS	c.A182G	p.Q61R	T	C	2756	1084	1664	0.6	pyro	0.52	Y
Sample_169	HRAS	c.G34A	p.G12S	C	T	2920	1123	1791	0.61	pyro	0.41	Y
Sample_198	HRAS	c.A182T	p.Q61L	T	A	2663	2061	599	0.23	pyro	0.08	Y
Sample_122	HRAS	c.G37C	p.G13R	C	G	5689	5273	389	0.07	pyro	0	N
Sample_232	HRAS	c.G35A	p.G12D	C	T	6666	3914	2745	0.41	pyro	0.39	Y
Sample_247	HRAS	c.G38T	p.G13V	C	A	1691	1196	489	0.29	pyro	0.29	Y
Sample_116	HRAS	c.G34T	p.G12C	C	A	4606	2214	2381	0.52	pyro	0.46	Y
Sample_132	HRAS	c.G35C	p.G12A	C	G	3706	1666	2026	0.55	pyro	0.42	Y
Sample_251	PIK3CA	c.A3140G	p.H1047R	A	G	708	649	56	0.08	pyro	0.12	Y
Sample_285	PIK3CA	c.A3140T	p.H1047L	A	T	867	704	162	0.19	Sanger	0.08	Y
Sample_286	PIK3CA	c.A3140T	p.H1047L	A	T	483	410	72	0.15	Sanger	0.07	N
Sample_158	PIK3CA	c.A3140G	p.H1047R	A	G	625	568	57	0.09	pyro	0.04	Y
Sample_226	PIK3CA	c.A3140G	p.H1047R	A	G	343	291	52	0.15	pyro	0.13	Y
Sample_226	PIK3CA	c.A3143T	p.H1048L	A	T	307	292	15	0.05	pyro	0.05	Y
Sample_19	PIK3CA	c.A3140G	p.H1047R	A	G	383	323	58	0.15	Sanger	0.05	Y
Sample_75	PIK3CA	c.A3143T	p.H1048L	A	T	2227	2059	163	0.07	pyro	0	N
Sample_227	PIK3CA	c.A3140T	p.H1047L	A	T	219	207	12	0.06	Sanger	0	N
Sample_37	PIK3CA	c.A3140G	p.H1047R	A	G	987	880	107	0.11	pyro	0.08	Y
Sample_210	PIK3CA	c.A3140G	p.H1047R	A	G	551	417	130	0.24	pyro	0.24	Y
Sample_53	PIK3CA	c.A3140G	p.H1047R	A	G	593	564	29	0.05	pyro	0.06	Y
Sample_214	PIK3CA	c.A3140G	p.H1047R	A	G	573	483	89	0.16	pyro	0.14	Y
Sample_61	PIK3CA	c.A3140G	p.H1047R	A	G	595	564	29	0.05	pyro	0.05	Y
Sample_154	PTEN	c.C733T	p.Q245X	C	T	877	850	27	0.03	pyro	0.11	Y
Sample_252	SMAD4	c.G1072A	p.G358R	G	A	1125	1091	34	0.03	pyro	0.03	Y
Sample_288	SMAD4	c.G1021A	p.V341I	G	A	745	693	52	0.07	pyro	0.04	N
Sample_159	SMAD4	c.G1042A	p.V348I	G	A	974	905	69	0.07	pyro	0.08	Y
Sample_159	SMAD4	c.C1046T	p.T349I	C	T	972	930	42	0.04	pyro	0.04	Y
Sample_17	SMAD4	c.C1028T	p.S343L	C	T	540	500	40	0.07	pyro	0	N
Sample_75	SMAD4	c.A1018G	p.K340E	A	G	1340	1229	111	0.08	pyro	0.15	Y
Sample_75	SMAD4	c.G1063A	p.D355N	G	A	2671	2547	124	0.05	pyro	0.09	Y
Sample_160	SMAD4	c.G1020A	p.K340K	G	A	1093	1048	45	0.04	pyro	0	N
Sample_177	SMAD4	c.A1045C	p.T349P	A	C	473	449	24	0.05	pyro	0	N
Sample_182	SMAD4	c.C1028T	p.S343L	C	T	483	468	15	0.03	pyro	0.01	N
Sample_134	SMAD4	c.A1045C	p.T349P	A	C	337	325	12	0.04	pyro	0	N
Sample_154	SMAD4	c.C1028T	p.S343L	C	T	420	405	15	0.04	pyro	0.04	Y
Sample_217	SMARCB1	c.C1102T	p.R368C	C	T	2130	2005	123	0.06	pyro	0.16	Y
Sample_127	SMO	c.C595T	p.R199W	C	T	2502	1376	1122	0.45	pyro	0.58	Y
Sample_74	TP53	---	---	C	G	2191	1528	660	0.3	pyro	0.26	Y
Sample_51	TP53	---	---	T	C	2169	1178	990	0.46	pyro	0.45	Y
Sample_216	TP53	---	---	T	C	3408	2543	863	0.25	pyro	0.22	Y
Sample_9	TP53	c.715_717del	p.239_239del	TGT	-	1525	1179	341	0.22	pyro	0.22	Y
Sample_195	TP53	c.A614G	p.Y205C	T	C	1015	948	67	0.07	pyro	0.09	Y
Sample_237	TP53	c.A614G	p.Y205C	T	C	1204	876	328	0.27	pyro	0.3	Y
Sample_222	TP53	c.A659G	p.Y220C	T	C	1039	891	148	0.14	pyro	0.28	Y
Sample_243	TP53	c.A659G	p.Y220C	T	C	2111	1982	128	0.06	pyro	0.09	Y
Sample_82	TP53	c.A854T	p.E285V	T	A	1167	1032	134	0.12	pyro	0.17	Y
Sample_94	TP53	c.C566A	p.A189D	G	T	613	574	38	0.06	pyro	0.06	Y
Sample_20	TP53	c.C569T	p.P190L	G	A	248	235	13	0.05	pyro	0.08	Y
Sample_301	TP53	c.C586T	p.R196X	G	A	1386	778	608	0.44	pyro	0.46	Y
Sample_39	TP53	c.C655T	p.P219S	G	A	2884	2535	348	0.12	pyro	0.11	Y
Sample_20	TP53	c.C742T	p.R248W	G	A	1038	916	117	0.11	pyro	0.14	Y
Sample_198	TP53	c.C742T	p.R248W	G	A	2831	2175	649	0.23	pyro	0.34	Y
Sample_184	TP53	c.C742T	p.R248W	G	A	1959	1790	168	0.09	pyro	0.18	Y
Sample_214	TP53	c.C742T	p.R248W	G	A	1970	1765	204	0.1	pyro	0.32	Y
Sample_56	TP53	c.C742T	p.R248W	G	A	2129	1826	299	0.14	pyro	0.19	Y
Sample_112	TP53	c.C742T	p.R248W	G	A	2862	2562	298	0.1	pyro	0.17	Y
Sample_116	TP53	c.C742T	p.R248W	G	A	1665	1004	658	0.4	pyro	0.52	Y
Sample_2	TP53	c.C742T	p.R248W	G	A	1716	1640	73	0.04	pyro	0.06	Y
Sample_205	TP53	c.C827T	p.A276V	G	A	1320	819	500	0.38	pyro	0.35	Y
Sample_167	TP53	c.C832G	p.P278A	G	C	207	146	61	0.3	pyro	0.25	Y
Sample_183	TP53	c.C832T	p.P278S	G	A	2046	982	1064	0.52	pyro	0.55	Y
Sample_244	TP53	c.C833T	p.P278L	G	A	3267	2465	801	0.25	pyro	0.31	Y
Sample_168	TP53	c.C844T	p.R282W	G	A	833	784	48	0.06	pyro	0.04	Y
Sample_173	TP53	c.C884T	p.P295L	G	A	1604	792	812	0.51	pyro	0.47	Y
Sample_299	TP53	c.C451T	p.P151S	G	A	342	199	143	0.42	pyro	0.35	Y
Sample_306	TP53	c.C455G	p.P152R	G	C	647	266	32	0.05	pyro	0	N
Sample_213	TP53	c.C455G	p.P152R	G	C	480	304	58	0.12	pyro	0	N
Sample_306	TP53	c.C455T	p.P152L	G	A	647	266	349	0.54	pyro	0.34	Y
Sample_213	TP53	c.C455T	p.P152L	G	A	480	304	118	0.25	pyro	0.13	Y
Sample_197	TP53	c.C1024T	p.R342X	G	A	2935	1572	1363	0.46	pyro	0.79	Y
Sample_185	TP53	c.C1024T	p.R342X	G	A	1251	946	305	0.24	pyro	0.66	Y
Sample_121	TP53	c.G587A	p.R196Q	C	T	1849	1700	148	0.08	pyro	0.01	N
Sample_17	TP53	c.G638A	p.R213Q	C	T	634	334	299	0.47	pyro	0.57	Y
Sample_210	TP53	c.G396T	p.K132N	C	A	3131	2712	408	0.13	pyro	0.18	Y
Sample_179	TP53	c.G743A	p.R248Q	C	T	2143	1839	302	0.14	pyro	0.15	Y
Sample_59	TP53	c.G743A	p.R248Q	C	T	2231	1891	340	0.15	pyro	0.35	Y
Sample_80	TP53	c.G743A	p.R248Q	C	T	2294	1815	476	0.21	pyro	0.27	Y
Sample_259	TP53	c.G743A	p.R248Q	C	T	1619	1456	162	0.1	pyro	0.12	Y
Sample_87	TP53	c.G743A	p.R248Q	C	T	2040	1963	76	0.04	pyro	0.03	Y
Sample_245	TP53	c.G743A	p.R248Q	C	T	4141	2550	1588	0.38	pyro	0.34	Y
Sample_7	TP53	c.G743A	p.R248Q	C	T	1828	1618	209	0.11	pyro	0.14	Y
Sample_280	TP53	c.G743A	p.R248Q	C	T	2430	1920	510	0.21	pyro	0.19	Y
Sample_153	TP53	c.G743A	p.R248Q	C	T	1828	1442	384	0.21	pyro	0.22	Y
Sample_160	TP53	c.G743C	p.R248P	C	G	2670	2138	499	0.19	pyro	0.27	Y
Sample_75	TP53	c.G746A	p.R249K	C	T	8779	8194	583	0.07	pyro	0.03	Y
Sample_119	TP53	c.G830T	p.C277F	C	A	917	828	81	0.09	pyro	0.13	Y
Sample_131	TP53	c.G830T	p.C277F	C	A	2811	2661	131	0.05	pyro	0.06	Y
Sample_270	TP53	c.G856A	p.E286K	C	T	1500	629	871	0.58	pyro	0.71	Y
Sample_100	TP53	c.G856A	p.E286K	C	T	1799	919	880	0.49	pyro	0.51	Y
Sample_173	TP53	c.G880T	p.E294X	C	A	1169	1070	91	0.08	pyro	0.09	Y
Sample_66	TP53	c.G638A	p.R213Q	C	T	1861	1582	279	0.15	pyro	0.07	Y
Sample_13	TP53	c.G733A	p.G245S	C	T	2077	1707	370	0.18	pyro	0.11	Y
Sample_252	TP53	c.G743A	p.R248Q	C	T	2838	1126	1707	0.6	pyro	0.56	Y
Sample_255	TP53	c.G743A	p.R248Q	C	T	1958	1865	93	0.05	pyro	0.09	Y
Sample_267	TP53	c.G473A	p.R158H	C	T	599	254	343	0.57	pyro	0.61	Y
Sample_240	TP53	c.G473A	p.R158H	C	T	1509	1081	427	0.28	pyro	0.27	Y
Sample_8	TP53	c.G853A	p.E285K	C	T	3439	3078	360	0.11	pyro	0.09	Y
* pyro: pyrosequencing
